# Supplementary material for: Redetermination of Ba2CdTe3 from single-crystal X-ray data
Source: Acta Crystallogr Sect E Struct Rep Online. 2012 Sep 22;68(Pt 10):i77. doi: 10.1107/S1600536812038974 (PMC3470123; doi:10.1107/S1600536812038974)
Supplement: Supplementary file 1 [file e-68-00i77-sup1.cif]

##############################################################################
#                                                                            #
# This CIF contains the data in a paper accepted for publication in          #
# Acta Crystallographica Section E. It conforms to the requirements of       #
# Notes for Authors for Acta Crystallographica Section E, and has been       #
# peer reviewed under the auspices of the IUCr Commission on Journals.       #
#                                                                            #
# Full details of the Crystallographic Information File format               #
# are given in the paper "The Crystallographic Information File (CIF):       #
# a New Standard Archive File for Crystallography" by S. R. Hall, F. H.      #
# Allen and I. D. Brown [Acta Cryst. (1991), A47, 655-685].                  #
#                                                                            #
# The current version of the core CIF dictionary is obtainable from          #
# ftp://ftp.iucr.org/pub/cif_core.dic.                                       #
#                                                                            #
# Software is freely available for graphical display of the structure(s)     #
# in this CIF. For information consult the CIF software page                 #
# http://www.iucr.org/resources/cif/software.                                #
#                                                                            #
# This file may be used for bona fide research purposes within the           #
# scientific community so long as proper attribution is given to the journal # 
# article from which it was obtained.                                        #
#                                                                            #
##############################################################################
data_I
_audit_creation_method     SHELXL-97
_chemical_name_systematic
;
dibarium tritelluridocadmate
;
_chemical_name_common     ?
_chemical_formula_moiety     ?
_chemical_formula_sum     'Ba2 Cd Te3'
_chemical_formula_iupac     'Ba2 Cd Te3'
_chemical_formula_weight     769.88
_chemical_melting_point     ?
_symmetry_cell_setting     orthorhombic
_symmetry_space_group_name_H-M     'P n m a'
_symmetry_space_group_name_Hall     '-P 2ac 2n'
loop_
    _symmetry_equiv_pos_as_xyz
    'x, y, z'
    '-x+1/2, -y, z+1/2'
    '-x, y+1/2, -z'
    'x+1/2, -y+1/2, -z+1/2'
    '-x, -y, -z'
    'x-1/2, y, -z-1/2'
    'x, -y-1/2, z'
    '-x-1/2, y-1/2, z-1/2'
_cell_length_a     9.8405(2)
_cell_length_b     4.75020(10)
_cell_length_c     19.1008(4)
_cell_angle_alpha     90.00
_cell_angle_beta     90.00
_cell_angle_gamma     90.00
_cell_volume     892.85(3)
_cell_formula_units_Z     4
_cell_measurement_reflns_used     1715
_cell_measurement_theta_min     2.972
_cell_measurement_theta_max     28.158
_cell_measurement_temperature     293(2)
_exptl_crystal_description     'Needle'
_exptl_crystal_colour     'Red'
_exptl_crystal_size_max     0.07
_exptl_crystal_size_mid     0.03
_exptl_crystal_size_min     0.03
_exptl_crystal_density_diffrn     5.727
_exptl_crystal_density_meas     ?
_exptl_crystal_density_method     'not measured'
_exptl_crystal_F_000     1264
_exptl_absorpt_coefficient_mu     20.590
_exptl_absorpt_correction_type     multi-scan
_exptl_absorpt_process_details     '(<i>SADABS</i>; Bruker, 2005)'
_exptl_absorpt_correction_T_min     0.3479
_exptl_absorpt_correction_T_max     0.6271
_exptl_special_details     ?
_diffrn_ambient_temperature     293(2)
_diffrn_radiation_type     MoK\a
_diffrn_radiation_wavelength     0.71073
_diffrn_radiation_source     'fine-focus sealed tube'
_diffrn_radiation_monochromator     graphite
_diffrn_measurement_device_type     'Bruker APEXII CCD'
_diffrn_measurement_method     '\f and \w scans'
_diffrn_detector_area_resol_mean     ?
_diffrn_reflns_number     4014
_diffrn_reflns_av_R_equivalents     0.0312
_diffrn_reflns_av_sigmaI/netI     0.0397
_diffrn_reflns_theta_min     2.13
_diffrn_reflns_theta_max     27.07
_diffrn_reflns_theta_full     27.07
_diffrn_measured_fraction_theta_max     0.999
_diffrn_measured_fraction_theta_full     0.999
_diffrn_reflns_limit_h_min     -12
_diffrn_reflns_limit_h_max     9
_diffrn_reflns_limit_k_min     -3
_diffrn_reflns_limit_k_max     6
_diffrn_reflns_limit_l_min     -24
_diffrn_reflns_limit_l_max     15
_diffrn_standards_number     0
_diffrn_standards_interval_count     .
_diffrn_standards_interval_time     .
_diffrn_standards_decay_%     ?
_refine_special_details
;
Refinement of <i>F</i>^2^ against ALL reflections. The weighted <i>R</i>-factor
<i>wR</i> and goodness of fit <i>S</i> are based on <i>F</i>^2^, conventional
<i>R</i>-factors <i>R</i> are based on <i>F</i>, with <i>F</i> set to zero for
negative <i>F</i>^2^. The threshold expression of <i>F</i>^2^ >
\s(<i>F</i>^2^) is used only for calculating <i>R</i>-factors(gt) <i>etc</i>.
and is not relevant to the choice of reflections for refinement.
<i>R</i>-factors based on <i>F</i>^2^ are statistically about twice as large
as those based on <i>F</i>, and <i>R</i>- factors based on ALL data will be
even larger.
;
_reflns_number_total     1098
_reflns_number_gt     858
_reflns_threshold_expression     I>2sigma(I)
_refine_ls_structure_factor_coef     Fsqd
_refine_ls_matrix_type     full
_refine_ls_R_factor_all     0.0393
_refine_ls_R_factor_gt     0.0249
_refine_ls_wR_factor_gt     0.0380
_refine_ls_wR_factor_ref     0.0406
_refine_ls_goodness_of_fit_ref     0.986
_refine_ls_restrained_S_all     0.986
_refine_ls_number_reflns     1098
_refine_ls_number_parameters     38
_refine_ls_number_restraints     0
_refine_ls_hydrogen_treatment     ?
_refine_ls_weighting_scheme     calc
_refine_ls_weighting_details
         'calc w=1/[\s^2^(Fo^2^)+(0.0142P)^2^+0.0000P] where P=(Fo^2^+2Fc^2^)/3'
_atom_sites_solution_hydrogens     ?
_atom_sites_solution_primary     direct
_atom_sites_solution_secondary     difmap
_refine_ls_shift/su_max     0.001
_refine_ls_shift/su_mean     0.000
_refine_diff_density_max     1.442
_refine_diff_density_min     -1.272
_refine_ls_extinction_method     'SHELXTL (Sheldrick, 2008)'
_refine_ls_extinction_coef     0.00112(6)
_refine_ls_extinction_expression
                                  'Fc^*^=kFc[1+0.001xFc^2^\l^3^/sin(2\q)]^-1/4^'
loop_
    _atom_type_symbol
    _atom_type_description
    _atom_type_scat_dispersion_real
    _atom_type_scat_dispersion_imag
    _atom_type_scat_source
    'Cd' 'Cd' -0.8075 1.2024
                         'International Tables Vol C Tables 4.2.6.8 and 6.1.1.4'
    'Te' 'Te' -0.5308 1.6751
                         'International Tables Vol C Tables 4.2.6.8 and 6.1.1.4'
    'Ba' 'Ba' -0.3244 2.2819
                         'International Tables Vol C Tables 4.2.6.8 and 6.1.1.4'
_computing_data_collection     'APEX2 (Bruker, 2005)'
_computing_cell_refinement     'SAINT (Bruker, 2005)'
_computing_data_reduction     'SAINT (Bruker, 2005)'
_computing_structure_solution     'SHELXTL (Sheldrick, 2008)'
_computing_structure_refinement     'SHELXTL (Sheldrick, 2008)'
_computing_molecular_graphics     'SHELXTL (Sheldrick, 2008)'
_computing_publication_material     'SHELXTL (Sheldrick, 2008)'
loop_
    _atom_site_type_symbol
    _atom_site_label
    _atom_site_fract_x
    _atom_site_fract_y
    _atom_site_fract_z
    _atom_site_U_iso_or_equiv
    _atom_site_adp_type
    _atom_site_calc_flag
    _atom_site_refinement_flags
    _atom_site_occupancy
    _atom_site_symmetry_multiplicity
    _atom_site_disorder_assembly
    _atom_site_disorder_group
    Ba Ba1 0.07317(6) 0.2500 0.78653(3) 0.01857(16) Uani d S 1 2 . .
    Ba Ba2 0.24597(6) 0.2500 0.03873(3) 0.01918(16) Uani d S 1 2 . .
    Cd Cd1 0.12996(7) 0.2500 0.36470(3) 0.01947(18) Uani d S 1 2 . .
    Te Te1 0.01147(6) 0.2500 0.59692(3) 0.01802(17) Uani d S 1 2 . .
    Te Te2 0.19335(6) 0.2500 0.22108(3) 0.01748(16) Uani d S 1 2 . .
    Te Te3 0.38656(6) 0.2500 0.42865(3) 0.01745(17) Uani d S 1 2 . .
loop_
    _atom_site_aniso_label
    _atom_site_aniso_U_11
    _atom_site_aniso_U_22
    _atom_site_aniso_U_33
    _atom_site_aniso_U_12
    _atom_site_aniso_U_13
    _atom_site_aniso_U_23
    Ba1 0.0190(3) 0.0171(3) 0.0196(4) 0.000 -0.0003(3) 0.000
    Ba2 0.0209(3) 0.0191(3) 0.0175(3) 0.000 -0.0013(3) 0.000
    Cd1 0.0197(4) 0.0201(4) 0.0186(4) 0.000 0.0014(3) 0.000
    Te1 0.0187(4) 0.0154(3) 0.0200(4) 0.000 0.0024(3) 0.000
    Te2 0.0178(4) 0.0203(3) 0.0144(4) 0.000 -0.0008(3) 0.000
    Te3 0.0158(4) 0.0200(3) 0.0165(4) 0.000 0.0004(3) 0.000
_geom_special_details
;
All e.s.d.'s (except the e.s.d. in the dihedral angle between two l.s. planes)
are estimated using the full covariance matrix. The cell e.s.d.'s are taken
into account individually in the estimation of e.s.d.'s in distances, angles
and torsion angles; correlations between e.s.d.'s in cell parameters are only
used when they are defined by crystal symmetry. An approximate (isotropic)
treatment of cell e.s.d.'s is used for estimating e.s.d.'s involving l.s.
planes.
;
loop_
    _geom_bond_atom_site_label_1
    _geom_bond_atom_site_label_2
    _geom_bond_site_symmetry_2
    _geom_bond_distance
    _geom_bond_publ_flag
    Ba1 Te2 2_565 3.5331(6) ?
    Ba1 Te2 2 3.5331(6) ?
    Ba1 Te2 5_556 3.5413(6) ?
    Ba1 Te2 5_566 3.5413(6) ?
    Ba1 Te3 2_565 3.6287(6) ?
    Ba1 Te3 2 3.6287(6) ?
    Ba1 Te1 . 3.6722(8) ?
    Ba2 Te3 2_554 3.4297(6) ?
    Ba2 Te3 2_564 3.4297(6) ?
    Ba2 Te2 . 3.5213(8) ?
    Ba2 Te1 2_564 3.5459(6) ?
    Ba2 Te1 2_554 3.5459(6) ?
    Ba2 Te3 6_556 3.5913(8) ?
    Ba2 Te1 6_656 3.6796(8) ?
    Cd1 Te3 . 2.8050(9) ?
    Cd1 Te2 . 2.8133(9) ?
    Cd1 Te1 5_556 2.8488(5) ?
    Cd1 Te1 5_566 2.8488(5) ?
    Te1 Cd1 5_556 2.8488(5) ?
    Te1 Cd1 5_566 2.8488(5) ?
    Te1 Ba2 2_565 3.5459(6) ?
    Te1 Ba2 2 3.5459(6) ?
    Te1 Ba2 6_556 3.6796(8) ?
    Te2 Ba1 2_564 3.5331(6) ?
    Te2 Ba1 2_554 3.5331(6) ?
    Te2 Ba1 5_556 3.5413(6) ?
    Te2 Ba1 5_566 3.5413(6) ?
    Te3 Ba2 2_565 3.4297(6) ?
    Te3 Ba2 2 3.4297(6) ?
    Te3 Ba2 6_656 3.5913(8) ?
    Te3 Ba1 2_554 3.6287(6) ?
    Te3 Ba1 2_564 3.6287(6) ?
loop_
    _geom_angle_atom_site_label_1
    _geom_angle_atom_site_label_2
    _geom_angle_atom_site_label_3
    _geom_angle_site_symmetry_1
    _geom_angle_site_symmetry_3
    _geom_angle
    _geom_angle_publ_flag
    Te2 Ba1 Te2 2_565 2 84.480(18) ?
    Te2 Ba1 Te2 2_565 5_556 156.629(18) ?
    Te2 Ba1 Te2 2 5_556 90.930(5) ?
    Te2 Ba1 Te2 2_565 5_566 90.930(5) ?
    Te2 Ba1 Te2 2 5_566 156.629(18) ?
    Te2 Ba1 Te2 5_556 5_566 84.241(18) ?
    Te2 Ba1 Te3 2_565 2_565 75.741(13) ?
    Te2 Ba1 Te3 2 2_565 129.32(2) ?
    Te2 Ba1 Te3 5_556 2_565 123.41(2) ?
    Te2 Ba1 Te3 5_566 2_565 70.888(14) ?
    Te2 Ba1 Te3 2_565 2 129.32(2) ?
    Te2 Ba1 Te3 2 2 75.741(13) ?
    Te2 Ba1 Te3 5_556 2 70.888(14) ?
    Te2 Ba1 Te3 5_566 2 123.41(2) ?
    Te3 Ba1 Te3 2_565 2 81.769(17) ?
    Te2 Ba1 Te1 2_565 . 76.026(15) ?
    Te2 Ba1 Te1 2 . 76.026(15) ?
    Te2 Ba1 Te1 5_556 . 80.624(16) ?
    Te2 Ba1 Te1 5_566 . 80.624(16) ?
    Te3 Ba1 Te1 2_565 . 139.101(8) ?
    Te3 Ba1 Te1 2 . 139.101(8) ?
    Te3 Ba2 Te3 2_554 2_564 87.658(19) ?
    Te3 Ba2 Te2 2_554 . 123.399(16) ?
    Te3 Ba2 Te2 2_564 . 123.399(16) ?
    Te3 Ba2 Te1 2_554 2_564 155.78(2) ?
    Te3 Ba2 Te1 2_564 2_564 89.100(12) ?
    Te2 Ba2 Te1 . 2_564 77.814(17) ?
    Te3 Ba2 Te1 2_554 2_554 89.100(12) ?
    Te3 Ba2 Te1 2_564 2_554 155.78(2) ?
    Te2 Ba2 Te1 . 2_554 77.814(17) ?
    Te1 Ba2 Te1 2_564 2_554 84.104(18) ?
    Te3 Ba2 Te3 2_554 6_556 74.447(16) ?
    Te3 Ba2 Te3 2_564 6_556 74.447(16) ?
    Te2 Ba2 Te3 . 6_556 71.552(17) ?
    Te1 Ba2 Te3 2_564 6_556 127.482(15) ?
    Te1 Ba2 Te3 2_554 6_556 127.482(15) ?
    Te3 Ba2 Te1 2_554 6_656 80.695(16) ?
    Te3 Ba2 Te1 2_564 6_656 80.695(16) ?
    Te2 Ba2 Te1 . 6_656 143.22(2) ?
    Te1 Ba2 Te1 2_564 6_656 75.096(17) ?
    Te1 Ba2 Te1 2_554 6_656 75.096(17) ?
    Te3 Ba2 Te1 6_556 6_656 145.23(2) ?
    Te3 Cd1 Te2 . . 103.01(3) ?
    Te3 Cd1 Te1 . 5_556 109.13(2) ?
    Te2 Cd1 Te1 . 5_556 111.05(2) ?
    Te3 Cd1 Te1 . 5_566 109.13(2) ?
    Te2 Cd1 Te1 . 5_566 111.05(2) ?
    Te1 Cd1 Te1 5_556 5_566 112.97(3) ?
    Cd1 Te1 Cd1 5_556 5_566 112.97(3) ?
    Cd1 Te1 Ba2 5_556 2_565 165.46(2) ?
    Cd1 Te1 Ba2 5_566 2_565 81.436(14) ?
    Cd1 Te1 Ba2 5_556 2 81.436(14) ?
    Cd1 Te1 Ba2 5_566 2 165.46(2) ?
    Ba2 Te1 Ba2 2_565 2 84.104(18) ?
    Cd1 Te1 Ba1 5_556 . 80.038(19) ?
    Cd1 Te1 Ba1 5_566 . 80.038(19) ?
    Ba2 Te1 Ba1 2_565 . 101.413(18) ?
    Ba2 Te1 Ba1 2 . 101.413(18) ?
    Cd1 Te1 Ba2 5_556 6_556 80.46(2) ?
    Cd1 Te1 Ba2 5_566 6_556 80.46(2) ?
    Ba2 Te1 Ba2 2_565 6_556 104.904(17) ?
    Ba2 Te1 Ba2 2 6_556 104.904(17) ?
    Ba1 Te1 Ba2 . 6_556 144.28(2) ?
    Cd1 Te2 Ba2 . . 175.65(3) ?
    Cd1 Te2 Ba1 . 2_564 78.412(18) ?
    Ba2 Te2 Ba1 . 2_564 104.737(17) ?
    Cd1 Te2 Ba1 . 2_554 78.412(18) ?
    Ba2 Te2 Ba1 . 2_554 104.737(17) ?
    Ba1 Te2 Ba1 2_564 2_554 84.480(18) ?
    Cd1 Te2 Ba1 . 5_556 82.866(18) ?
    Ba2 Te2 Ba1 . 5_556 93.918(17) ?
    Ba1 Te2 Ba1 2_564 5_556 161.261(19) ?
    Ba1 Te2 Ba1 2_554 5_556 92.594(5) ?
    Cd1 Te2 Ba1 . 5_566 82.866(18) ?
    Ba2 Te2 Ba1 . 5_566 93.918(17) ?
    Ba1 Te2 Ba1 2_564 5_566 92.594(5) ?
    Ba1 Te2 Ba1 2_554 5_566 161.261(19) ?
    Ba1 Te2 Ba1 5_556 5_566 84.240(18) ?
    Cd1 Te3 Ba2 . 2_565 85.679(19) ?
    Cd1 Te3 Ba2 . 2 85.679(19) ?
    Ba2 Te3 Ba2 2_565 2 87.658(19) ?
    Cd1 Te3 Ba2 . 6_656 164.18(3) ?
    Ba2 Te3 Ba2 2_565 6_656 105.553(16) ?
    Ba2 Te3 Ba2 2 6_656 105.553(16) ?
    Cd1 Te3 Ba1 . 2_554 76.852(18) ?
    Ba2 Te3 Ba1 2_565 2_554 162.44(2) ?
    Ba2 Te3 Ba1 2 2_554 92.687(10) ?
    Ba2 Te3 Ba1 6_656 2_554 91.275(17) ?
    Cd1 Te3 Ba1 . 2_564 76.852(18) ?
    Ba2 Te3 Ba1 2_565 2_564 92.687(10) ?
    Ba2 Te3 Ba1 2 2_564 162.44(2) ?
    Ba2 Te3 Ba1 6_656 2_564 91.275(17) ?
    Ba1 Te3 Ba1 2_554 2_564 81.769(17) ?
data_global
_journal_date_recd_electronic     2012-09-06
_journal_date_accepted     2012-09-12
_journal_name_full     'Acta Crystallographica, Section E'
_journal_year     2012
_journal_volume     68
_journal_issue     10
_journal_page_first     i77
_journal_page_last     i77
_journal_paper_category     QI
_journal_paper_doi     10.1107/S1600536812038974
_journal_coeditor_code     WM2681
_publ_contact_author_name     'Prof. Sheng-Qing Xia'
_publ_contact_author_address
;
State Key Laboratory of Crystal Materials
Institute of Crystal Materials
Shandong University
Jinan, Shandong 250100
People's Republic of China
;
_publ_contact_author_email     'shqxia@sdu.edu.cn'
_publ_contact_author_fax     'Intl. Code + (531) 883-62519'
_publ_contact_author_phone     'Intl. Code + (531) 883-62519'
_publ_section_title
;
Redetermination of Ba~2~CdTe~3~ from single-crystal X-ray data
;
loop_
    _publ_author_name
    _publ_author_address
    'Yang, Min'
;
State Key Laboratory of Crystal Materials
Institute of Crystal Materials
Shandong University
Jinan, Shandong 250100
People's Republic of China
;
    'Xia, Sheng-Qing'
;
State Key Laboratory of Crystal Materials
Institute of Crystal Materials
Shandong University
Jinan, Shandong 250100
People's Republic of China
;
    'Tao, Xu-Tang'
;
State Key Laboratory of Crystal Materials
Institute of Crystal Materials
Shandong University
Jinan, Shandong 250100
People's Republic of China
;
_refine_special_details
;
Crystals were selected in the glove box and cut in Exxon Paratone N oil bath to
the desired dimensions. Then, a suitable one was chosen and it was mounted on
the top of glass fiber and the data were collected by Bruker <i>SMART
APEX</i>-II CCD area detector with the \w scan method.
;
_iucr_refine_instructions_details
;
TITL x1 in Pnma
CELL 0.71073   9.8405   4.7502  19.1008  90.000  90.000  90.000
ZERR    4.00   0.0002   0.0001   0.0004   0.000   0.000   0.000
LATT  1
SYMM 0.5-X, -Y, 0.5+Z
SYMM -X, 0.5+Y, -Z
SYMM 0.5+X, 0.5-Y, 0.5-Z
SFAC CD TE BA
UNIT 4 12 8
TEMP 20
SIZE 0.025 0.032 0.065
L.S. 10
BOND
acta
FMAP -2
PLAN 2
WGHT    0.014200
EXTI    0.001117
FVAR       0.12817
BA1   3   0.07317   0.25000   0.78653  10.50000   0.01902   0.01707 =
       0.01962   0.00000  -0.00034   0.00000
BA2   3   0.24597   0.25000   0.03873  10.50000   0.02095   0.01908 =
       0.01750   0.00000  -0.00129   0.00000
CD1   1   0.12996   0.25000   0.36470  10.50000   0.01972   0.02005 =
       0.01865   0.00000   0.00144   0.00000
TE1   2   0.01147   0.25000   0.59692  10.50000   0.01875   0.01535 =
       0.01995   0.00000   0.00237   0.00000
TE2   2   0.19335   0.25000   0.22108  10.50000   0.01775   0.02033 =
       0.01436   0.00000  -0.00082   0.00000
TE3   2   0.38656   0.25000   0.42865  10.50000   0.01583   0.02002 =
       0.01651   0.00000   0.00038   0.00000
HKLF 4
END
;
