# Supplementary material for: Redetermination of Ba2CdTe3 from single-crystal X-ray data
Source: Acta Crystallogr Sect E Struct Rep Online. 2012 Sep 22;68(Pt 10):i77. doi: 10.1107/S1600536812038974 (PMC3470123; doi:10.1107/S1600536812038974)
Supplement: Supplementary file 2 [file e-68-00i77-Isup2.hkl]

# 
# h,k,l, Fc-squared, Fo-squared, sigma(Fo-squared) and status flag 
# 
data_I
_shelx_title ' x1 in Pnma' 
_shelx_refln_list_code          4 
_shelx_F_calc_maximum      923.04 
_exptl_crystal_F_000      1264.00 
_reflns_d_resolution_high  0.7808 
 
loop_ 
 _symmetry_equiv_pos_as_xyz 
 'x, y, z' 
 '-x+1/2, -y, z+1/2' 
 '-x, y+1/2, -z' 
 'x+1/2, -y+1/2, -z+1/2' 
 '-x, -y, -z' 
 'x-1/2, y, -z-1/2' 
 'x, -y-1/2, z' 
 '-x-1/2, y-1/2, z-1/2' 
 
_cell_length_a     9.8405 
_cell_length_b     4.7502 
_cell_length_c    19.1008 
_cell_angle_alpha  90.000 
_cell_angle_beta   90.000 
_cell_angle_gamma  90.000 
 
_shelx_F_squared_multiplier     1.000 
 
loop_ 
 _refln_index_h 
 _refln_index_k 
 _refln_index_l 
 _refln_F_squared_calc 
 _refln_F_squared_meas 
 _refln_F_squared_sigma 
 _refln_observed_status 
   2   0   0      333.16      516.84    157.95 o 
   4   0   0        6.79      187.02    184.55 o 
   6   0   0    11252.37    11260.01    609.21 o 
   8   0   0    26538.05    27764.83   1441.16 o 
  10   0   0     5040.63     6664.69    906.55 o 
  12   0   0      700.19     1204.91    641.12 o 
   2   1   0    80095.14    79201.30    662.66 o 
   4   1   0      670.25      927.31    116.63 o 
   6   1   0    49072.81    49707.02    680.71 o 
   8   1   0      644.93      754.51    257.02 o 
  10   1   0     1472.68     1343.11    856.56 o 
  12   1   0      802.15     1253.04    565.63 o 
   0   2   0   852007.38   892958.00  11400.33 o 
   2   2   0      137.77       27.30     82.89 o 
   4   2   0       19.71      -58.57    129.55 o 
   6   2   0     8320.56     8071.71    342.34 o 
   8   2   0    20152.72    21006.92    842.17 o 
  10   2   0     3929.64     4174.41    623.42 o 
   2   3   0    35479.25    35085.15   1091.45 o 
   4   3   0      204.06      451.04    227.88 o 
   6   3   0    28125.72    25788.96    840.20 o 
   8   3   0      360.10      985.04    334.84 o 
  10   3   0      907.90     1539.25    457.88 o 
   0   4   0   316372.88   305599.47   5458.47 o 
   2   4   0        3.62      285.84    271.19 o 
   4   4   0       91.53       39.79    203.21 o 
   6   4   0     4013.10     4893.81    421.65 o 
   8   4   0     9835.46     9212.81    713.47 o 
   2   5   0    12368.10    12644.45    653.12 o 
   4   5   0        8.03       31.71    238.12 o 
   6   5   0    10896.59    10903.02    638.25 o 
   0   6   0    97721.60    96293.58   2887.72 o 
   2   6   0       15.41      -32.13    307.41 o 
   1   0   1     2354.20     2358.78     52.78 o 
   2   0   1        9.76        8.87     54.43 o 
   3   0   1    29338.99    29628.25    353.06 o 
   4   0   1   134502.52   131163.17    996.58 o 
   5   0   1    23032.94    23181.27    331.31 o 
   6   0   1        7.62      -39.31    116.57 o 
   7   0   1    26650.09    26688.42    531.02 o 
   8   0   1      778.13     2013.72    685.02 o 
   9   0   1       57.13     -359.47    359.47 o 
  10   0   1     2023.41     2805.79    512.29 o 
  11   0   1       49.07      200.67    335.24 o 
  12   0   1      872.43      963.21    446.52 o 
   0   1   1    19399.86    19923.54    319.70 o 
   1   1   1     1607.58     1671.83     83.08 o 
   2   1   1   141129.95   145850.70    759.15 o 
   3   1   1   124193.67   124539.44    683.84 o 
   4   1   1    20130.95    20027.42    237.09 o 
   5   1   1    52596.99    51569.95    395.80 o 
   6   1   1     6224.58     6609.32    212.44 o 
   7   1   1       64.67       32.43    119.58 o 
   8   1   1     4739.90     4741.65    275.23 o 
   9   1   1     1756.67     1796.32    259.90 o 
  10   1   1     1100.47     1808.64    825.51 o 
  11   1   1    30898.33    32590.67   1023.25 o 
  12   1   1    14038.50    13637.87    864.44 o 
   1   2   1     1446.89     1433.25     76.96 o 
   2   2   1        7.05       -5.38     61.26 o 
   3   2   1    19229.97    18598.88    248.63 o 
   4   2   1    91160.37    88899.70    724.02 o 
   5   2   1    16747.26    16962.21    321.75 o 
   6   2   1        6.13      -33.48    114.61 o 
   7   2   1    20090.99    20229.14    476.78 o 
   8   2   1      602.04      475.16    200.67 o 
   9   2   1       34.17     -275.80    570.39 o 
  10   2   1     1641.24     1640.31    350.05 o 
  11   2   1       44.81      -46.32    265.74 o 
   0   3   1     6737.73     6969.14    393.50 o 
   1   3   1      839.72      739.03    115.99 o 
   2   3   1    64437.77    62716.02    676.55 o 
   3   3   1    58385.07    56564.05    783.73 o 
   4   3   1     9842.75    10421.68    352.97 o 
   5   3   1    27578.16    26710.69    497.37 o 
   6   3   1     3479.35     3666.10    280.01 o 
   7   3   1       83.11      -30.29    184.35 o 
   8   3   1     2931.58     3129.51    351.02 o 
   9   3   1     1081.55     1051.85    282.52 o 
  10   3   1      630.96      773.89    288.60 o 
   1   4   1      602.16      506.76    166.79 o 
   2   4   1       47.70     -134.15    134.15 o 
   3   4   1     8303.25     7774.75    336.49 o 
   4   4   1    38547.67    36268.44    684.63 o 
   5   4   1     7694.23     7657.61    349.66 o 
   6   4   1       12.96      258.16    332.72 o 
   7   4   1     9768.83     8835.69    483.39 o 
   8   4   1      303.62      410.70    236.15 o 
   9   4   1        4.81     -113.53    215.38 o 
   0   5   1     1463.89     1180.27    402.24 o 
   1   5   1      400.05      314.36    179.53 o 
   2   5   1    22823.25    22733.72    603.57 o 
   3   5   1    20069.87    19564.23    561.23 o 
   4   5   1     3415.50     3052.68    270.82 o 
   5   5   1    10136.80    10467.40    432.42 o 
   6   5   1     1343.12     1161.60    230.76 o 
   7   5   1       68.89     -205.07    205.07 o 
   1   6   1      257.42      206.25    206.85 o 
   2   6   1       50.05      -54.11    191.77 o 
   0   0   2      379.13      445.38     35.62 o 
   1   0   2     9021.61     8474.42    110.46 o 
   2   0   2     4673.91     4687.93    129.84 o 
   3   0   2   134434.89   134060.30    968.88 o 
   4   0   2    18999.82    18497.16    287.74 o 
   5   0   2    39578.20    38856.69    431.13 o 
   6   0   2     3872.82     4073.22    168.95 o 
   7   0   2    27691.68    27552.07    573.05 o 
   8   0   2   103577.52   102736.16   2047.31 o 
   9   0   2      349.22      543.66    507.14 o 
  10   0   2     4491.80     4740.07    605.58 o 
  11   0   2      318.85      240.70    356.77 o 
  12   0   2      668.59     1025.00    428.81 o 
   1   1   2    12033.84    12164.99    177.35 o 
   2   1   2   117612.32   119666.27    812.38 o 
   3   1   2    14358.21    13835.27    197.68 o 
   4   1   2      622.61      484.10     99.22 o 
   5   1   2    34319.61    33901.36    315.70 o 
   6   1   2      457.68      361.45    102.06 o 
   7   1   2     2368.48     2518.35    203.17 o 
   8   1   2    10246.95    10714.81    369.07 o 
   9   1   2    14647.33    16950.11    534.59 o 
  10   1   2     7287.88     7031.89    523.75 o 
  11   1   2     7190.84     6605.80    537.25 o 
  12   1   2     1289.64      807.15    387.81 o 
   0   2   2      214.74      463.97    105.71 o 
   1   2   2     5116.40     5166.73    123.80 o 
   2   2   2     3101.78     3311.14    105.24 o 
   3   2   2    85939.63    83801.03    604.00 o 
   4   2   2    13074.18    12760.44    232.54 o 
   5   2   2    27542.98    27331.35    402.77 o 
   6   2   2     2676.16     2987.49    180.06 o 
   7   2   2    20502.08    20182.15    520.12 o 
   8   2   2    79620.11    81495.31   1365.67 o 
   9   2   2      323.37      578.41    280.88 o 
  10   2   2     3505.09     3319.75    428.22 o 
  11   2   2      230.51      370.83    431.62 o 
   1   3   2     5662.34     5365.39    228.85 o 
   2   3   2    53276.70    52210.54    606.27 o 
   3   3   2     6973.09     6980.73    202.50 o 
   4   3   2      403.20      295.37    128.58 o 
   5   3   2    18746.73    17500.89    374.68 o 
   6   3   2      265.40      170.38    171.02 o 
   7   3   2     1650.10     1798.70    250.66 o 
   8   3   2     6205.09     6159.93    434.99 o 
   9   3   2     9226.37     9427.60    538.94 o 
  10   3   2     4785.90     4718.71    451.25 o 
   0   4   2       73.18      -77.63    515.61 o 
   1   4   2     1677.08     1955.93    225.63 o 
   2   4   2     1369.94     1512.32    196.48 o 
   3   4   2    33751.22    32675.30    646.12 o 
   4   4   2     5949.05     6095.66    305.38 o 
   5   4   2    11622.73    11457.80    404.39 o 
   6   4   2     1003.69     1153.67    290.26 o 
   7   4   2     9426.57     9155.87    485.09 o 
   8   4   2    39210.21    39275.76   1422.52 o 
   9   4   2      228.66      458.69    246.04 o 
   1   5   2     2105.39     2132.08    250.49 o 
   2   5   2    18253.05    18057.29    543.70 o 
   3   5   2     2647.05     2750.04    261.52 o 
   4   5   2      249.81      102.65    167.68 o 
   5   5   2     7468.20     7829.73    379.50 o 
   6   5   2      102.67      512.90    189.69 o 
   7   5   2      829.17      978.26    251.96 o 
   0   6   2       22.97      220.75    297.97 o 
   1   6   2      481.71      422.59    211.78 o 
   1   0   3     1154.98     1311.36     51.86 o 
   2   0   3     6710.74     6588.49    131.87 o 
   3   0   3     1076.60     1301.75    117.43 o 
   4   0   3    20344.88    20462.65    309.45 o 
   5   0   3     2651.20     2883.70    173.23 o 
   6   0   3     1315.46     1377.92    160.58 o 
   7   0   3    35742.39    36707.93    666.83 o 
   8   0   3      249.45      -50.13    239.05 o 
   9   0   3    12588.77    12690.44   1301.86 o 
  10   0   3     8027.73     8159.27    889.03 o 
  11   0   3     6404.27     7036.15    667.74 o 
  12   0   3    31655.82    31668.43   1338.95 o 
   0   1   3    45929.61    46022.08    588.66 o 
   1   1   3     5964.72     5886.57    125.54 o 
   2   1   3     4767.38     4982.55    127.11 o 
   3   1   3    17682.63    17642.89    263.41 o 
   4   1   3    81772.54    81454.89    533.37 o 
   5   1   3       25.42       36.77     67.34 o 
   6   1   3   131569.00   130848.05    842.09 o 
   7   1   3    14931.94    15310.34    347.87 o 
   8   1   3    14124.44    14663.90    426.26 o 
   9   1   3    44595.68    44888.54    968.64 o 
  10   1   3    15183.43    14928.80    693.74 o 
  11   1   3      164.37      384.37    275.79 o 
  12   1   3       37.41      -26.34    283.90 o 
   1   2   3      618.34      857.33     69.89 o 
   2   2   3     3946.23     4026.15    134.92 o 
   3   2   3      639.84      894.69    108.39 o 
   4   2   3    13931.67    13927.63    211.45 o 
   5   2   3     1711.29     2147.50    129.08 o 
   6   2   3      919.59     1130.25    138.08 o 
   7   2   3    26813.93    26325.19    566.64 o 
   8   2   3      233.44     -126.98    494.94 o 
   9   2   3     9839.92     8821.90    696.29 o 
  10   2   3     6479.02     6364.86    592.45 o 
  11   2   3     5098.58     5215.35    535.65 o 
   0   3   3    19443.46    19307.93    882.92 o 
   1   3   3     2498.29     2776.37    176.45 o 
   2   3   3     2465.42     2663.73    177.01 o 
   3   3   3     9211.50     9002.98    214.67 o 
   4   3   3    42001.44    42597.99    513.55 o 
   5   3   3        5.82      302.59    119.55 o 
   6   3   3    75711.75    73319.52   1119.24 o 
   7   3   3     8581.83     9434.09   1180.75 o 
   8   3   3     7769.41     7360.77    469.65 o 
   9   3   3    27693.34    23857.04    823.95 o 
  10   3   3     9794.07     9286.82    583.12 o 
   1   4   3      154.85      318.76    155.77 o 
   2   4   3     1453.08     1834.67    293.87 o 
   3   4   3      199.63       16.27    276.79 o 
   4   4   3     5974.36     5891.44    396.92 o 
   5   4   3      546.09      422.49    164.38 o 
   6   4   3      387.61      573.47    182.95 o 
   7   4   3    12800.25    12493.00    533.08 o 
   8   4   3      179.08      228.08    258.42 o 
   9   4   3     5055.05     5404.95    427.33 o 
   0   5   3     6452.20     5814.30    493.10 o 
   1   5   3      829.89     1094.89    208.17 o 
   2   5   3     1057.89     1049.64    205.36 o 
   3   5   3     3699.73     3593.36    282.63 o 
   4   5   3    15261.39    15018.22    500.33 o 
   5   5   3        2.27      112.05    166.45 o 
   6   5   3    30345.83    31618.01    934.35 o 
   7   5   3     3361.11     3559.24    687.84 o 
   1   6   3       33.67       53.21    188.79 o 
   0   0   4      545.06      586.11     59.39 o 
   1   0   4     1486.51     1409.15     50.29 o 
   2   0   4    67566.05    67350.02    463.50 o 
   3   0   4     1769.48     1909.09    128.35 o 
   4   0   4    17450.59    16997.61    272.39 o 
   5   0   4    76084.10    75568.31    665.01 o 
   6   0   4    33507.09    32858.87    504.64 o 
   7   0   4     1105.62     1125.03    196.02 o 
   8   0   4    47886.52    49646.60   1050.56 o 
   9   0   4    10154.34    10745.60    738.54 o 
  10   0   4      836.01      271.15    419.41 o 
  11   0   4    26216.91    26500.26   1175.45 o 
  12   0   4     3904.47     4690.91    619.49 o 
   1   1   4   127172.29   132085.81   1287.19 o 
   2   1   4     1672.48     1910.79     80.50 o 
   3   1   4     8384.58     8353.53    135.52 o 
   4   1   4      913.41      990.26     76.51 o 
   5   1   4    37974.54    37408.74    357.88 o 
   6   1   4    21278.45    22069.67    334.00 o 
   7   1   4     1912.20     2194.94    156.10 o 
   8   1   4    16393.74    17401.04    453.29 o 
   9   1   4    12556.63    12628.18   1183.60 o 
  10   1   4    18358.08    18497.33    777.56 o 
  11   1   4       67.75      188.92    275.81 o 
  12   1   4        2.40     -162.52    273.87 o 
   0   2   4      371.32      417.56     77.09 o 
   1   2   4     1073.00     1070.81     84.72 o 
   2   2   4    42954.09    43627.17    418.67 o 
   3   2   4     1114.44     1093.83    117.46 o 
   4   2   4    11301.61    11323.12    270.12 o 
   5   2   4    55041.80    54659.49    508.65 o 
   6   2   4    25214.76    25815.51    431.88 o 
   7   2   4      842.56     1275.77    198.91 o 
   8   2   4    36620.73    36179.08   1006.42 o 
   9   2   4     7838.98     7843.57    561.13 o 
  10   2   4      702.36      742.32    307.60 o 
  11   2   4    20888.53    19913.61    913.40 o 
   1   3   4    59068.32    59201.02    665.39 o 
   2   3   4      989.81     1007.05    122.30 o 
   3   3   4     4485.73     4577.23    156.97 o 
   4   3   4      437.62      305.38    145.58 o 
   5   3   4    20034.09    20462.24    553.20 o 
   6   3   4    11493.37    11802.92    866.44 o 
   7   3   4     1004.07     1088.61    288.02 o 
   8   3   4    10018.33     9808.76    935.29 o 
   9   3   4     7664.84     6653.93    486.74 o 
  10   3   4    11856.86    11436.53    640.96 o 
   0   4   4      214.05      342.36    224.79 o 
   1   4   4      537.81      530.79    300.81 o 
   2   4   4    17360.88    17411.04    477.62 o 
   3   4   4      380.53      208.58    268.90 o 
   4   4   4     4152.26     3655.21    239.20 o 
   5   4   4    25196.95    24971.08    540.18 o 
   6   4   4    12410.48    12202.27    426.42 o 
   7   4   4      413.41      252.00    190.86 o 
   8   4   4    18089.53    17369.84    628.85 o 
   9   4   4     3889.82     3403.20    456.08 o 
   1   5   4    21224.32    21143.13    597.75 o 
   2   5   4      427.70      330.71    175.44 o 
   3   5   4     1783.37     1840.91    247.55 o 
   4   5   4      113.09      270.93    160.75 o 
   5   5   4     7099.45     7017.84    357.45 o 
   6   5   4     4269.58     5108.72    509.15 o 
   0   6   4       59.82      -32.24    266.64 o 
   1   0   5   117304.82   116104.75    881.11 o 
   2   0   5    63130.41    63278.75    527.00 o 
   3   0   5     4971.40     4918.77    174.04 o 
   4   0   5    33469.11    33211.82    415.45 o 
   5   0   5    34423.13    34755.75    433.09 o 
   6   0   5    53872.98    54187.25    663.87 o 
   7   0   5     2588.12     2627.64    245.06 o 
   8   0   5       44.68     -103.32    298.41 o 
   9   0   5      240.36     -445.20    715.32 o 
  10   0   5     4577.88     5663.84    960.64 o 
  11   0   5     4783.25     5289.20   1333.02 o 
  12   0   5       68.89     -314.50    372.55 o 
   0   1   5    29885.30    31909.43    548.68 o 
   1   1   5   144803.64   147867.16    813.89 o 
   2   1   5    68532.68    67952.88    461.76 o 
   3   1   5    31426.43    31404.10    263.16 o 
   4   1   5    24825.61    24611.16    255.60 o 
   5   1   5     7464.20     7601.64    176.50 o 
   6   1   5     8263.69     8405.13    208.36 o 
   7   1   5      197.58      184.33    118.44 o 
   8   1   5     2625.34     2757.72    292.49 o 
   9   1   5      346.23      126.61    255.48 o 
  10   1   5      594.02      483.65    363.30 o 
  11   1   5     2290.43     2378.24    390.16 o 
  12   1   5      488.98      323.80    311.25 o 
   1   2   5    75089.46    76357.52    683.42 o 
   2   2   5    40375.24    40782.55    407.90 o 
   3   2   5     3673.92     3817.43    163.94 o 
   4   2   5    23454.05    23599.62    315.25 o 
   5   2   5    24974.50    24536.92    313.57 o 
   6   2   5    39046.25    38642.64    505.75 o 
   7   2   5     1978.63     2419.64    249.12 o 
   8   2   5       35.89       95.76    358.25 o 
   9   2   5      176.60     -179.59    298.30 o 
  10   2   5     3540.18     3619.74    442.61 o 
  11   2   5     3884.70     4270.69    514.29 o 
   0   3   5    14083.78    14464.25    770.62 o 
   1   3   5    67319.50    69322.84   1060.46 o 
   2   3   5    33442.49    33822.26    460.83 o 
   3   3   5    16157.52    15747.47    417.95 o 
   4   3   5    12693.06    13655.75    384.40 o 
   5   3   5     4603.50     4876.89    464.54 o 
   6   3   5     4691.04     4782.94    296.78 o 
   7   3   5      104.76      105.48    180.75 o 
   8   3   5     1724.27     1715.45    290.28 o 
   9   3   5      204.76      250.48    234.99 o 
  10   3   5      343.83      283.28    252.04 o 
   1   4   5    31288.97    29836.16    631.63 o 
   2   4   5    15662.89    14966.77    524.64 o 
   3   4   5     1937.81     2404.52    340.60 o 
   4   4   5    10159.57    10288.47    511.91 o 
   5   4   5    10952.12    10475.10    678.06 o 
   6   4   5    17183.56    17920.33    860.75 o 
   7   4   5      931.46      882.89    418.31 o 
   8   4   5       18.63      158.57    190.08 o 
   9   4   5       68.59     -176.38    204.69 o 
   0   5   5     4753.45     4626.08    449.04 o 
   1   5   5    23177.20    23400.96    631.21 o 
   2   5   5    12113.51    12092.98    455.65 o 
   3   5   5     6169.67     5982.22    331.97 o 
   4   5   5     4761.70     4851.36    302.82 o 
   5   5   5     2072.45     1972.08    403.19 o 
   6   5   5     1819.55     1951.36    460.72 o 
   0   0   6   111709.77   112081.76   1180.00 o 
   1   0   6    84327.57    83126.82    452.95 o 
   2   0   6    20653.59    20021.11    268.21 o 
   3   0   6   136266.31   134007.16    810.26 o 
   4   0   6      726.26      871.18    103.42 o 
   5   0   6     5700.22     5826.50    199.19 o 
   6   0   6     3581.95     4161.14    261.78 o 
   7   0   6     2496.32     2716.43    277.09 o 
   8   0   6     1570.48     1470.03    297.57 o 
   9   0   6    11281.54    13654.24    872.37 o 
  10   0   6    16995.94    18326.67   1100.44 o 
  11   0   6      100.71      146.23    548.79 o 
  12   0   6       27.12       59.05    541.17 o 
   1   1   6      795.92      741.46     57.78 o 
   2   1   6     9666.57     9566.25    128.09 o 
   3   1   6   118930.98   117760.16    621.76 o 
   4   1   6      982.15     1117.67     87.14 o 
   5   1   6     1915.82     2034.92    118.30 o 
   6   1   6    46438.76    46033.00    424.51 o 
   7   1   6     4814.71     5305.09    261.93 o 
   8   1   6     3407.10     3076.06    361.05 o 
   9   1   6     8790.25     9146.38    554.76 o 
  10   1   6     3513.87     3305.69    412.36 o 
  11   1   6     3740.85     3951.43    451.32 o 
  12   1   6      247.76      152.72    305.87 o 
   0   2   6    72404.76    73873.14    769.15 o 
   1   2   6    53679.05    55250.62    583.19 o 
   2   2   6    14107.71    14059.05    204.58 o 
   3   2   6    94480.93    95256.31    788.73 o 
   4   2   6      547.97      642.97     78.99 o 
   5   2   6     4072.27     4289.52    156.92 o 
   6   2   6     2751.31     2733.12    177.92 o 
   7   2   6     1964.66     2088.97    242.92 o 
   8   2   6     1244.61     1539.77    307.98 o 
   9   2   6     8997.05     9434.26    587.88 o 
  10   2   6    13491.70    13497.18    731.36 o 
  11   2   6       81.85     -219.11    270.65 o 
   1   3   6      648.02      679.67    201.82 o 
   2   3   6     4485.50     4520.17    169.08 o 
   3   3   6    60390.07    61726.21   1025.55 o 
   4   3   6      457.55      659.26    404.29 o 
   5   3   6     1149.65      970.71    576.70 o 
   6   3   6    26306.41    26626.04    792.07 o 
   7   3   6     2918.05     3446.47    859.68 o 
   8   3   6     2096.24     1942.89    298.22 o 
   9   3   6     5457.59     5918.29    463.30 o 
  10   3   6     2144.81     2549.25    358.48 o 
   0   4   6    29951.38    29483.67   2017.29 o 
   1   4   6    20578.39    19419.69    525.53 o 
   2   4   6     6303.58     6262.88    529.55 o 
   3   4   6    41800.86    42242.70    944.46 o 
   4   4   6      302.46     1325.85    448.44 o 
   5   4   6     1832.10     2465.53    490.30 o 
   6   4   6     1390.84     1543.74    379.63 o 
   7   4   6     1065.16     1097.87    448.16 o 
   8   4   6      667.62      214.31    417.06 o 
   1   5   6      463.56      591.25    193.65 o 
   2   5   6     1422.26     1452.29    224.48 o 
   3   5   6    21688.40    21581.75    574.53 o 
   4   5   6      118.58       -2.69    143.61 o 
   5   5   6      448.74      499.73    341.38 o 
   6   5   6    10244.62     9504.42    698.67 o 
   1   0   7   125123.03   122109.88    630.03 o 
   2   0   7     2757.72     2713.61    122.70 o 
   3   0   7   107984.22   105767.08    814.18 o 
   4   0   7     3611.57     3489.87    153.47 o 
   5   0   7    36599.05    36659.95    467.79 o 
   6   0   7     3772.82     4091.26    260.98 o 
   7   0   7    11737.91    12058.14    467.20 o 
   8   0   7      700.09     1284.42    466.49 o 
   9   0   7     1376.86     2602.05    483.58 o 
  10   0   7     2640.53     2189.43    619.55 o 
  11   0   7       11.06     -317.15    434.03 o 
  12   0   7      160.40     1086.03    606.94 o 
   0   1   7    41039.48    40527.20    451.55 o 
   1   1   7    48754.43    48379.20    375.58 o 
   2   1   7       46.52      -45.26     45.26 o 
   3   1   7       81.09      112.46     54.66 o 
   4   1   7    76072.39    73944.27    495.08 o 
   5   1   7     1512.79     1550.52    107.06 o 
   6   1   7     2073.38     2095.80    130.76 o 
   7   1   7     7317.32     7509.33    309.91 o 
   8   1   7    23675.34    24827.78    793.29 o 
   9   1   7    11026.19    10735.24    934.87 o 
  10   1   7     1065.01     1412.14    340.16 o 
  11   1   7     6736.38     7263.40    550.48 o 
   1   2   7    82371.89    81092.57    732.56 o 
   2   2   7     1789.42     1655.31     97.62 o 
   3   2   7    74360.88    74855.17    519.53 o 
   4   2   7     2592.27     2860.03    114.18 o 
   5   2   7    26982.02    27490.36    373.61 o 
   6   2   7     2846.40     3232.57    188.13 o 
   7   2   7     9311.40    10781.94   1147.32 o 
   8   2   7      557.54      512.04    312.34 o 
   9   2   7     1005.43     1012.51    306.21 o 
  10   2   7     2137.61     2211.35    392.84 o 
  11   2   7       10.45      -35.27    289.07 o 
   0   3   7    21469.08    20947.00    706.28 o 
   1   3   7    23676.18    24614.52    615.97 o 
   2   3   7       42.97      164.35    136.72 o 
   3   3   7       56.44      194.03    225.66 o 
   4   3   7    42067.65    41873.06    828.44 o 
   5   3   7     1030.80     2064.33    628.43 o 
   6   3   7     1137.20      730.26    784.94 o 
   7   3   7     4143.29     5007.13   1032.77 o 
   8   3   7    14833.77    14514.60    600.13 o 
   9   3   7     7019.61     6645.20    615.97 o 
  10   3   7      637.32      268.89    274.74 o 
   1   4   7    33146.04    32903.68    688.36 o 
   2   4   7      663.34      817.74    189.55 o 
   3   4   7    30710.83    30417.80    674.37 o 
   4   4   7     1135.79     1095.69    303.22 o 
   5   4   7    12719.04    13077.02    772.29 o 
   6   4   7     1399.86     1200.59    501.19 o 
   7   4   7     4903.89     4677.55    708.28 o 
   8   4   7      306.72     -367.71    367.71 o 
   0   5   7     8449.13     8619.17    584.75 o 
   1   5   7     8380.22     8264.82    408.73 o 
   2   5   7       23.79       27.66    179.66 o 
   3   5   7       65.63       36.37    166.88 o 
   4   5   7    16503.96    16731.63    872.70 o 
   5   5   7      473.39     -102.66    307.18 o 
   6   5   7      377.16      213.10    340.92 o 
   0   0   8     5944.35     6015.25    175.13 o 
   1   0   8     3660.69     3631.75     90.22 o 
   2   0   8      238.90      346.65     78.72 o 
   3   0   8     2524.98     2537.97    138.50 o 
   4   0   8       69.42      105.88     95.46 o 
   5   0   8    43815.66    43274.54    515.63 o 
   6   0   8    21637.52    21997.18    550.90 o 
   7   0   8    56872.79    58816.00    979.92 o 
   8   0   8      244.15      344.11    599.65 o 
   9   0   8      240.17      577.60    374.58 o 
  10   0   8      321.06      528.43    477.90 o 
  11   0   8    30889.59    29233.11   1705.26 o 
   1   1   8    21148.26    21300.26    263.56 o 
   2   1   8    46151.20    45282.47    294.06 o 
   3   1   8     6630.49     6482.18    122.28 o 
   4   1   8      215.27      338.63     77.09 o 
   5   1   8    41218.57    40724.99    419.83 o 
   6   1   8    26314.04    25966.29    392.42 o 
   7   1   8    31664.00    31752.73    630.90 o 
   8   1   8        0.08     -329.94    329.94 o 
   9   1   8    15894.83    15547.66    699.00 o 
  10   1   8    11127.09    10366.22    614.94 o 
  11   1   8     2615.83     2751.96    413.67 o 
   0   2   8     4226.61     4218.85    216.84 o 
   1   2   8     2633.49     2858.23    155.18 o 
   2   2   8      173.65      187.32     84.47 o 
   3   2   8     1854.36     2079.23    104.44 o 
   4   2   8       33.01      127.76     97.80 o 
   5   2   8    32463.48    32179.75    432.49 o 
   6   2   8    16334.01    16657.90    413.32 o 
   7   2   8    43693.91    42077.78   1786.33 o 
   8   2   8      183.46      204.51    445.92 o 
   9   2   8      157.51      245.06    266.34 o 
  10   2   8      246.80      324.49    298.00 o 
  11   2   8    25099.33    24273.74   1032.02 o 
   1   3   8    10671.08    11506.50    397.74 o 
   2   3   8    22913.23    23066.17    600.43 o 
   3   3   8     3083.55     3329.54    272.44 o 
   4   3   8      123.70      324.82    176.02 o 
   5   3   8    24312.40    25333.69    976.04 o 
   6   3   8    14955.93    12779.75    793.25 o 
   7   3   8    19898.29    19595.60    622.65 o 
   8   3   8        0.77      -69.27    278.19 o 
   9   3   8    10260.56     9829.82    563.97 o 
  10   3   8     7162.81     7059.51    535.60 o 
   0   4   8     1975.04     2411.73    357.82 o 
   1   4   8     1405.85     1498.06    220.43 o 
   2   4   8       88.51       78.70    153.11 o 
   3   4   8      851.34      757.78    175.87 o 
   4   4   8       10.08      261.64    332.12 o 
   5   4   8    15269.95    15740.56    821.17 o 
   6   4   8     7816.34     8229.36    669.05 o 
   7   4   8    21443.45    21411.77   1353.50 o 
   8   4   8       74.77     -133.32    416.38 o 
   1   5   8     3682.42     3814.63    315.18 o 
   2   5   8     7832.32     7652.18    391.51 o 
   3   5   8      883.14      930.68    197.60 o 
   4   5   8       54.17       25.05    311.97 o 
   5   5   8    10059.97    10205.74    816.56 o 
   1   0   9      252.32      310.51     53.16 o 
   2   0   9    89837.29    89723.19    810.09 o 
   3   0   9    12144.39    12212.82    259.47 o 
   4   0   9     9026.63     9094.75    257.47 o 
   5   0   9     1312.55     1407.64    192.70 o 
   6   0   9    11307.60    11109.74    405.90 o 
   7   0   9    46807.01    46994.07    956.54 o 
   8   0   9      441.17     1517.80    491.93 o 
   9   0   9    20581.64    20433.92   1346.71 o 
  10   0   9     9975.21    11335.78   1098.72 o 
  11   0   9     2672.46     3136.55    754.14 o 
   0   1   9    87382.92    86539.09    893.97 o 
   1   1   9    17185.01    16835.31    200.42 o 
   2   1   9       12.21       66.05     53.05 o 
   3   1   9    27447.90    27071.88    252.84 o 
   4   1   9    22880.76    22492.06    286.29 o 
   5   1   9     2776.25     2716.55    137.93 o 
   6   1   9      436.56      526.45    159.22 o 
   7   1   9     1580.06     2070.02    397.13 o 
   8   1   9     9404.78    10521.25    570.47 o 
   9   1   9    42492.97    42629.30   1103.64 o 
  10   1   9     5606.05     5587.69    473.53 o 
  11   1   9      779.55      672.52    315.11 o 
   1   2   9      179.69      249.63     89.84 o 
   2   2   9    62620.90    62140.71    562.29 o 
   3   2   9     8867.40     8591.78    229.24 o 
   4   2   9     6737.78     7032.46    207.57 o 
   5   2   9      830.46      669.98    145.32 o 
   6   2   9     8226.57     7682.62    444.06 o 
   7   2   9    36293.77    35839.62    978.27 o 
   8   2   9      339.72      198.88    253.10 o 
   9   2   9    16357.25    16156.53    763.26 o 
  10   2   9     7936.46     8085.03    694.17 o 
   0   3   9    46091.28    46148.66   1124.31 o 
   1   3   9     8962.39     9900.31    392.23 o 
   2   3   9       20.31      214.30    174.60 o 
   3   3   9    15584.80    15931.17    483.53 o 
   4   3   9    13568.98    14645.71    776.57 o 
   5   3   9     1547.98     1675.87    556.36 o 
   6   3   9      288.15     1023.44    480.64 o 
   7   3   9      916.87      949.28    222.61 o 
   8   3   9     5914.97     5851.26    415.61 o 
   9   3   9    27142.45    26059.28    902.02 o 
   1   4   9       62.33     -202.29    240.10 o 
   2   4   9    26632.57    28454.43    663.97 o 
   3   4   9     3999.08     4357.16    293.99 o 
   4   4   9     3217.69     3258.39    501.00 o 
   5   4   9      215.40      545.17    319.29 o 
   6   4   9     3620.35     3695.13    505.11 o 
   7   4   9    18353.36    17883.03   1304.01 o 
   8   4   9      158.35     -171.67    443.18 o 
   0   5   9    17926.87    17288.87    812.72 o 
   1   5   9     3132.38     3213.05    297.41 o 
   2   5   9       23.11     -166.69    166.69 o 
   3   5   9     6263.14     6385.54    466.45 o 
   4   5   9     5485.22     6256.99    635.08 o 
   5   5   9      565.14      573.14    384.14 o 
   0   0  10     1971.38     2072.06    128.16 o 
   1   0  10    34368.88    34469.63    323.81 o 
   2   0  10    69160.41    68021.34    570.09 o 
   3   0  10    40123.25    40056.64    563.35 o 
   4   0  10     7366.03     7564.14    295.54 o 
   5   0  10        2.85      163.33    194.83 o 
   6   0  10    12935.71    13009.25    509.55 o 
   7   0  10     1878.09     1185.96    509.23 o 
   8   0  10    14805.66    13703.19   1032.88 o 
   9   0  10      183.75       96.19    399.96 o 
  10   0  10     9805.19    10954.51   1079.70 o 
  11   0  10     6348.29     7272.12    970.06 o 
   1   1  10    53042.21    52884.46    422.97 o 
   2   1  10     3914.48     4033.94    102.97 o 
   3   1  10      394.97      425.37     87.41 o 
   4   1  10    10975.59    11074.33    230.98 o 
   5   1  10    78664.93    78984.63    658.98 o 
   6   1  10    10392.26    10080.94    386.11 o 
   7   1  10     6641.85     6596.93    388.21 o 
   8   1  10        1.43      -43.80    326.28 o 
   9   1  10     4611.76     5859.60   1122.23 o 
  10   1  10     1765.02     2145.32    358.78 o 
  11   1  10     1371.33     1196.35    350.59 o 
   0   2  10     1648.19     1569.83    491.34 o 
   1   2  10    24523.54    25098.29    396.67 o 
   2   2  10    50601.33    50179.73    472.17 o 
   3   2  10    29339.83    29460.81    400.95 o 
   4   2  10     5385.23     5472.84    201.49 o 
   5   2  10        0.56     -122.60    157.45 o 
   6   2  10     9940.54     9595.71    409.16 o 
   7   2  10     1484.96      336.85   1052.68 o 
   8   2  10    11518.87    10418.77    602.42 o 
   9   2  10      125.65      303.57    271.13 o 
  10   2  10     7925.88     7183.07    730.75 o 
   1   3  10    28657.60    28828.96    862.55 o 
   2   3  10     2389.62     2188.41    477.23 o 
   3   3  10      272.69      508.58    184.20 o 
   4   3  10     6578.00     6962.41    363.93 o 
   5   3  10    45067.20    40865.86   1331.50 o 
   6   3  10     6252.68     6744.43   1088.46 o 
   7   3  10     3795.34     3690.55    340.24 o 
   8   3  10        2.19     -188.12    188.12 o 
   9   3  10     2848.37     2789.28    371.75 o 
   0   4  10     1001.65     1429.00    344.34 o 
   1   4  10    10520.94    11676.84    646.71 o 
   2   4  10    23830.68    24310.19    640.93 o 
   3   4  10    13746.82    15017.35    521.09 o 
   4   4  10     2456.38     2559.38    445.93 o 
   5   4  10        0.30      -86.91    309.72 o 
   6   4  10     4924.98     5271.35    584.16 o 
   7   4  10      760.56      662.68    431.37 o 
   1   5  10    10981.21    11691.35    502.39 o 
   2   5  10     1009.49      888.32    223.86 o 
   3   5  10      119.85       30.79    184.03 o 
   4   5  10     2812.49     3232.45    521.38 o 
   5   5  10    17571.05    19119.15   1001.50 o 
   1   0  11    16810.35    16918.39    310.38 o 
   2   0  11     5144.75     5084.85    168.54 o 
   3   0  11    11653.51    12308.67    347.92 o 
   4   0  11    16593.64    16669.79    475.04 o 
   5   0  11    50710.87    51427.05   1212.84 o 
   6   0  11    10046.15    10531.05    642.10 o 
   7   0  11    13388.26    12666.74   1004.51 o 
   8   0  11     1652.07     1244.88    535.96 o 
   9   0  11       38.16       42.00    410.90 o 
  10   0  11     6292.61     6870.09    879.26 o 
  11   0  11    11284.01    11798.92   1184.29 o 
   0   1  11    24892.42    24864.29    338.05 o 
   1   1  11    41149.54    41874.76    391.81 o 
   2   1  11    49988.47    49502.96    409.29 o 
   3   1  11    12822.04    12886.28    284.03 o 
   4   1  11    18895.37    19375.35    313.09 o 
   5   1  11    44718.37    43659.59    554.02 o 
   6   1  11     3534.83     3570.44    276.59 o 
   7   1  11     1256.53     1670.50    320.52 o 
   8   1  11      410.03     -465.80    470.11 o 
   9   1  11     2286.72     2508.55    572.09 o 
  10   1  11     3070.46     3096.28    492.57 o 
  11   1  11      279.86      223.31    363.04 o 
   1   2  11    12822.17    12557.71    306.52 o 
   2   2  11     3570.70     3998.81    203.73 o 
   3   2  11     8675.42     8236.87    305.91 o 
   4   2  11    12614.50    12450.68    574.00 o 
   5   2  11    38080.79    37551.00    723.72 o 
   6   2  11     7738.17     7479.79    523.87 o 
   7   2  11    10249.14    10286.42   1048.41 o 
   8   2  11     1271.10      830.52    548.06 o 
   9   2  11       25.30      -36.11    257.87 o 
  10   2  11     5057.30     6941.07   1894.07 o 
   0   3  11    14177.35    14787.10    541.27 o 
   1   3  11    23367.40    24302.24    536.21 o 
   2   3  11    28483.34    29104.88    733.58 o 
   3   3  11     6866.24     7134.52    635.06 o 
   4   3  11    10780.14    11032.53    497.68 o 
   5   3  11    26808.30    26030.50   1142.96 o 
   6   3  11     2120.16     1801.81    736.49 o 
   7   3  11      738.03      778.77    364.40 o 
   8   3  11      216.92      126.53    201.76 o 
   9   3  11     1396.18     1363.04    371.16 o 
   1   4  11     6459.41     6548.31    394.69 o 
   2   4  11     1337.54     1541.46    267.01 o 
   3   4  11     4246.68     4725.63    357.42 o 
   4   4  11     6204.43     6718.94    681.75 o 
   5   4  11    18004.64    18161.02    928.23 o 
   6   4  11     3849.96     4543.42    557.98 o 
   7   4  11     4962.29     5331.72    652.45 o 
   0   5  11     5707.78     6080.75    566.23 o 
   1   5  11     9008.48     9486.06    475.84 o 
   2   5  11    11317.31    11527.17    550.56 o 
   3   5  11     2467.63     1974.78    272.85 o 
   4   5  11     4103.41     4692.87    588.91 o 
   0   0  12    67190.91    66384.92    814.79 o 
   1   0  12     6475.13     6996.86    201.98 o 
   2   0  12    32554.82    32608.45    553.36 o 
   3   0  12    41805.48    41434.94    670.57 o 
   4   0  12     1427.74     1314.11    238.15 o 
   5   0  12      404.40      881.14    244.94 o 
   6   0  12    23805.88    23819.03    895.27 o 
   7   0  12    17935.55    17989.99   1195.58 o 
   8   0  12     3359.45     3083.26    669.66 o 
   9   0  12    14875.54    14790.12   1198.64 o 
  10   0  12     8544.72     8473.57    987.13 o 
   1   1  12     7336.23     7321.70    210.23 o 
   2   1  12    73658.59    74451.20    706.66 o 
   3   1  12    28795.68    29566.38    347.50 o 
   4   1  12      529.14      504.36    114.17 o 
   5   1  12       32.31     -107.29    199.68 o 
   6   1  12      840.90     1024.16    245.60 o 
   7   1  12     7368.80     8509.61    854.45 o 
   8   1  12     8822.95     8763.49    646.82 o 
   9   1  12        0.95      140.54    296.42 o 
  10   1  12       97.51      -26.49    386.25 o 
   0   2  12    49085.21    48674.06    929.49 o 
   1   2  12     4726.91     5244.34    241.48 o 
   2   2  12    24061.54    24557.75    453.28 o 
   3   2  12    30977.29    29966.05    493.13 o 
   4   2  12     1082.22      847.63    305.18 o 
   5   2  12      351.86      620.39    194.33 o 
   6   2  12    18915.51    20505.85    955.01 o 
   7   2  12    13755.83    13593.95    719.97 o 
   8   2  12     2689.11     2134.51    564.72 o 
   9   2  12    11826.98    11266.27    691.17 o 
  10   2  12     6943.25     7345.21    661.93 o 
   1   3  12     4427.60     4612.29    303.24 o 
   2   3  12    41548.01    43537.73    787.52 o 
   3   3  12    16926.52    17487.62    865.12 o 
   4   3  12      388.25      500.91    215.72 o 
   5   3  12       33.13     -297.96    297.96 o 
   6   3  12      475.89      345.82    422.52 o 
   7   3  12     4571.07     5245.09    414.55 o 
   8   3  12     5665.77     5800.30    461.38 o 
   9   3  12        2.84     -224.39    224.39 o 
   0   4  12    22655.13    22880.16    939.36 o 
   1   4  12     2205.80     2026.98    277.78 o 
   2   4  12    11045.34    11523.43    536.36 o 
   3   4  12    14289.99    14899.51    805.58 o 
   4   4  12      472.36      286.00    344.17 o 
   5   4  12      219.54      603.34    335.18 o 
   6   4  12    10044.62     9677.64    773.50 o 
   7   4  12     6675.03     6989.55    989.01 o 
   1   5  12     2026.94     1939.61    287.53 o 
   2   5  12    16190.21    17283.53    815.68 o 
   3   5  12     6855.48     6888.93    416.61 o 
   1   0  13    15178.41    15993.11    389.32 o 
   2   0  13      719.45     1173.92    184.27 o 
   3   0  13     9693.30     9653.90    382.07 o 
   4   0  13    29479.88    29176.61    706.38 o 
   5   0  13      722.41      153.19    278.25 o 
   6   0  13      335.83      585.06    404.25 o 
   7   0  13      132.40      109.58    441.96 o 
   8   0  13     7946.65     8095.14    921.90 o 
   9   0  13     1026.75      593.68    493.82 o 
  10   0  13    11201.41    11344.57   1154.42 o 
   0   1  13    49566.58    50375.21    600.40 o 
   1   1  13    10634.58    11548.57    254.89 o 
   2   1  13      631.66      787.96    148.34 o 
   3   1  13      155.10      182.29    118.67 o 
   4   1  13       27.96      -71.96    156.06 o 
   5   1  13     3350.35     3289.53    357.92 o 
   6   1  13    32958.34    31978.76   1032.70 o 
   7   1  13    38857.65    38361.09   1206.71 o 
   8   1  13    23392.95    24628.16   1053.93 o 
   9   1  13    14320.64    14984.61   1170.49 o 
  10   1  13     7121.22     7314.94    675.15 o 
   1   2  13    11253.57    10912.34    349.83 o 
   2   2  13      446.97      193.20    228.23 o 
   3   2  13     7183.39     7151.74    393.54 o 
   4   2  13    22492.24    21287.80   1128.50 o 
   5   2  13      562.56      134.60    299.34 o 
   6   2  13      257.48     1252.27    619.74 o 
   7   2  13      102.73      690.58    575.88 o 
   8   2  13     6399.57     6519.02    545.96 o 
   9   2  13      806.95      699.06    445.08 o 
   0   3  13    27288.21    27441.15   1311.63 o 
   1   3  13     6241.61     6078.80    421.70 o 
   2   3  13      326.27      535.69    232.70 o 
   3   3  13      140.19       22.61    301.30 o 
   4   3  13       53.55      437.05    333.59 o 
   5   3  13     2071.62     1891.84    374.85 o 
   6   3  13    20911.96    22000.17   1030.29 o 
   7   3  13    24118.04    23353.10    788.73 o 
   8   3  13    15402.66    16089.64    702.54 o 
   1   4  13     5144.71     5414.75    425.75 o 
   2   4  13      137.41      268.18    234.42 o 
   3   4  13     3234.34     3770.45    349.88 o 
   4   4  13    10922.70    10963.55    497.37 o 
   5   4  13      283.47      -18.15    343.53 o 
   6   4  13      118.99       84.14    586.23 o 
   0   5  13    10389.65    10716.94    744.22 o 
   1   5  13     2510.28     2395.59    556.61 o 
   2   5  13       92.84       41.28    273.65 o 
   0   0  14    45013.08    43760.54   1278.16 o 
   1   0  14     6414.33     6389.06    348.91 o 
   2   0  14     3171.24     3154.84    296.92 o 
   3   0  14     3341.64     3618.50    387.16 o 
   4   0  14   104270.20   101628.24   2696.97 o 
   5   0  14     2262.84     2530.60    558.02 o 
   6   0  14      864.17      564.45    493.21 o 
   7   0  14     3559.45     3620.32    676.41 o 
   8   0  14    12744.72    12609.67   1080.69 o 
   9   0  14        0.85       76.09    426.12 o 
  10   0  14     8629.16     7509.80    980.36 o 
   1   1  14    20483.71    20783.41    396.86 o 
   2   1  14     8941.15     9459.04    421.00 o 
   3   1  14      168.64      141.50    111.47 o 
   4   1  14      660.20      433.65    177.72 o 
   5   1  14     5741.03     6323.41    614.75 o 
   6   1  14     5545.68     4032.91    502.86 o 
   7   1  14     3315.71     3354.25    443.85 o 
   8   1  14      264.79      398.10    301.32 o 
   9   1  14     1421.70     1166.83    387.99 o 
  10   1  14    13030.44    13495.22    886.02 o 
   0   2  14    33169.76    32265.95   1363.91 o 
   1   2  14     4709.28     4842.92    353.31 o 
   2   2  14     2493.40     2630.13    291.38 o 
   3   2  14     2560.04     2680.71    361.59 o 
   4   2  14    80109.41    77626.09   1948.87 o 
   5   2  14     1710.57     2172.98    297.92 o 
   6   2  14      726.71      434.17    261.61 o 
   7   2  14     2822.00     3130.09    786.19 o 
   8   2  14    10329.33    11016.49    682.26 o 
   9   2  14        0.44       22.52    330.54 o 
   1   3  14    12103.12    12421.98    647.76 o 
   2   3  14     5359.45     6666.37    929.45 o 
   3   3  14       60.04      521.24    293.17 o 
   4   3  14      302.02       75.15    327.53 o 
   5   3  14     3581.82     3476.42    380.00 o 
   6   3  14     3341.61     3530.86    426.53 o 
   7   3  14     2182.60     2199.90    339.91 o 
   8   3  14      197.45       38.77    249.38 o 
   0   4  14    14998.20    15839.21   1081.29 o 
   1   4  14     2123.72     1987.30    516.01 o 
   2   4  14     1294.39     1409.47    298.96 o 
   3   4  14     1283.39     1474.47    293.12 o 
   4   4  14    39645.98    43136.43    990.31 o 
   5   4  14      809.57     1320.57    479.28 o 
   6   4  14      458.03      564.52    391.99 o 
   1   0  15    13010.42    13592.01    475.87 o 
   2   0  15     2497.00     2788.75    496.89 o 
   3   0  15    22005.57    19966.42   1504.41 o 
   4   0  15    32477.11    32973.91   1521.75 o 
   5   0  15      286.50       41.40    415.20 o 
   6   0  15     1410.34     1372.68    537.74 o 
   7   0  15      828.82      755.01    453.01 o 
   8   0  15     1062.57     1141.71    528.54 o 
   9   0  15     2840.14     2912.51    667.67 o 
   0   1  15      725.86     1000.06    259.85 o 
   1   1  15    52129.25    51480.64    863.93 o 
   2   1  15     9389.21     9906.10    397.89 o 
   3   1  15      921.08     1412.63    259.43 o 
   4   1  15     6864.06     6756.39    542.55 o 
   5   1  15     4217.77     3399.84    632.40 o 
   6   1  15    12860.61    13660.21    799.88 o 
   7   1  15    26129.01    26000.86   1025.16 o 
   8   1  15      255.86      396.77    319.81 o 
   9   1  15     3299.42     3305.90    490.62 o 
   1   2  15    10189.90     9620.31    471.75 o 
   2   2  15     2010.03     1581.35    336.48 o 
   3   2  15    16987.35    16179.13    730.42 o 
   4   2  15    25201.63    25673.99    909.53 o 
   5   2  15      199.30      -21.50    343.65 o 
   6   2  15     1053.66      878.06    362.31 o 
   7   2  15      673.33      907.79    381.75 o 
   8   2  15      861.73     1036.30    407.94 o 
   9   2  15     2307.21     3015.58    538.43 o 
   0   3  15      622.14      765.93    476.73 o 
   1   3  15    30474.35    30477.44   1012.77 o 
   2   3  15     5675.62     5581.19    489.51 o 
   3   3  15      670.00      778.11    381.45 o 
   4   3  15     4180.16     4996.23   1164.26 o 
   5   3  15     2580.44     2223.66    412.32 o 
   6   3  15     8167.93     8513.61    492.73 o 
   7   3  15    16752.06    16319.19    746.55 o 
   1   4  15     5252.13     5527.61    513.73 o 
   2   4  15     1103.33     1381.56    353.50 o 
   3   4  15     8630.14     9512.98    541.05 o 
   4   4  15    12663.80    13605.87    611.10 o 
   5   4  15       61.99      284.14    234.74 o 
   0   0  16    58370.50    57665.36   2080.22 o 
   1   0  16    46574.33    47892.67    863.76 o 
   2   0  16      223.23      158.22    367.50 o 
   3   0  16     6497.13     5704.63    729.63 o 
   4   0  16    48497.45    46533.26   1855.05 o 
   5   0  16      506.11      512.64    519.94 o 
   6   0  16       38.71     -296.46    494.30 o 
   7   0  16    10455.80    11508.11   1034.81 o 
   8   0  16     5030.01     5108.03    799.73 o 
   9   0  16     2910.98     3023.39    697.52 o 
   1   1  16     5477.72     5944.07    461.95 o 
   2   1  16    23750.88    23583.64    566.95 o 
   3   1  16        7.91      214.44    242.91 o 
   4   1  16      680.84      629.65    519.96 o 
   5   1  16     1656.82     2301.13    481.45 o 
   6   1  16    11383.19    11370.03    723.28 o 
   7   1  16      153.22     -135.08    339.08 o 
   8   1  16     2947.35     2707.49    465.61 o 
   9   1  16      402.43      203.24    339.51 o 
   0   2  16    45655.40    42227.02   1669.84 o 
   1   2  16    35660.50    34828.59   1072.91 o 
   2   2  16      136.19      194.45    294.85 o 
   3   2  16     4991.65     4320.56    461.43 o 
   4   2  16    37814.13    36632.90   1119.49 o 
   5   2  16      434.09      418.00    285.78 o 
   6   2  16       34.75      256.28    315.94 o 
   7   2  16     8283.26     7902.19    760.14 o 
   8   2  16     3959.40     4451.89    613.61 o 
   1   3  16     3438.68     3175.40    414.87 o 
   2   3  16    14529.76    14513.76    731.82 o 
   3   3  16        2.12      137.66    246.59 o 
   4   3  16      513.41      536.64    279.75 o 
   5   3  16     1003.59      383.02    287.56 o 
   6   3  16     7298.71     7120.54    546.46 o 
   7   3  16       98.91       68.79    302.55 o 
   0   4  16    23429.80    22408.79   1338.23 o 
   1   4  16    17455.66    17240.58    842.20 o 
   2   4  16       24.85     -122.59    277.98 o 
   3   4  16     2500.44     3262.53    430.33 o 
   4   4  16    19320.66    21436.07    878.23 o 
   1   0  17      696.84      683.00    202.18 o 
   2   0  17      182.16       71.68    570.42 o 
   3   0  17       46.83      784.67    478.47 o 
   4   0  17    18388.55    17350.12   1234.75 o 
   5   0  17     2192.24     1759.78    640.81 o 
   6   0  17      437.01      589.94    466.35 o 
   7   0  17     9792.31    10285.61   1021.11 o 
   8   0  17     5707.90     5782.40    858.37 o 
   9   0  17     3625.95     3988.99    808.52 o 
   0   1  17    14212.49    14436.32   1099.57 o 
   1   1  17     4520.66     4025.52    416.14 o 
   2   1  17    63087.14    63120.24    940.03 o 
   3   1  17       20.33     -308.10    388.67 o 
   4   1  17    30864.08    31071.07    937.89 o 
   5   1  17     6273.22     5481.29    697.97 o 
   6   1  17        8.21      150.17    539.95 o 
   7   1  17     3650.80     3755.28    497.55 o 
   8   1  17     9231.32     8546.62    700.91 o 
   1   2  17      524.40      210.50    466.37 o 
   2   2  17      118.74      426.79    332.27 o 
   3   2  17       42.68     -106.48    402.99 o 
   4   2  17    14506.04    14941.21    770.48 o 
   5   2  17     1794.96     1453.08    517.07 o 
   6   2  17      328.13      219.77    315.35 o 
   7   2  17     7953.53     6489.61    712.46 o 
   8   2  17     4594.39     3464.61    596.02 o 
   0   3  17     8943.92     7847.36    859.25 o 
   1   3  17     2845.16     3265.49    532.46 o 
   2   3  17    39298.71    38531.08   1204.36 o 
   3   3  17       16.21      -64.78    251.60 o 
   4   3  17    18880.38    19067.98    850.08 o 
   5   3  17     4020.46     4406.14    487.41 o 
   6   3  17        9.99        3.96    284.46 o 
   1   4  17      257.72       42.55    299.55 o 
   2   4  17       29.64       78.65    299.36 o 
   3   4  17       32.45      -54.18    289.27 o 
   0   0  18      326.76      853.54    538.18 o 
   1   0  18    20495.28    20482.19    956.74 o 
   2   0  18       67.90     -328.06    328.06 o 
   3   0  18     3080.35     2785.15    673.89 o 
   4   0  18     1946.16     2219.51    599.34 o 
   5   0  18        1.80      -12.17    429.16 o 
   6   0  18      310.40     1074.51    509.56 o 
   7   0  18     8044.90     7347.75    915.65 o 
   8   0  18    24052.13    25013.96   1592.92 o 
   1   1  18      510.16      475.04    297.14 o 
   2   1  18     1970.05     2633.28    356.20 o 
   3   1  18     3865.73     2953.05    397.74 o 
   4   1  18      418.07      433.23    328.86 o 
   5   1  18    27997.14    27636.63   1081.53 o 
   6   1  18    11043.85    10354.91    717.34 o 
   7   1  18     7006.72     6089.16    594.17 o 
   8   1  18     1887.21     1970.95    451.00 o 
   0   2  18      262.22       68.79    393.27 o 
   1   2  18    15888.02    14919.07    797.17 o 
   2   2  18       43.29       85.09    295.72 o 
   3   2  18     2521.75     2400.89    428.56 o 
   4   2  18     1497.03     1349.11    364.27 o 
   5   2  18        1.15       29.53    274.42 o 
   6   2  18      233.26      -57.83    339.09 o 
   7   2  18     6389.10     4384.46    640.20 o 
   1   3  18      291.98      595.79    322.66 o 
   2   3  18     1240.16     1214.52    353.87 o 
   3   3  18     2509.33     2718.74    422.94 o 
   4   3  18      225.01      457.56    316.49 o 
   5   3  18    18193.31    17748.29    864.67 o 
   0   4  18      133.86      163.15    479.09 o 
   1   4  18     7923.70     8234.28    910.33 o 
   2   4  18       12.82      -73.71    293.02 o 
   1   0  19     1750.42     2091.55    530.49 o 
   2   0  19     3131.70     4442.44    776.25 o 
   3   0  19     3912.00     3776.04    762.40 o 
   4   0  19     7273.44     7926.87    915.60 o 
   5   0  19     1865.89     1239.42    531.09 o 
   6   0  19    14166.44    12497.89   1150.56 o 
   7   0  19     4247.95     3356.57    744.08 o 
   0   1  19     3378.07     2846.27    695.27 o 
   1   1  19    13843.03    13904.73    814.15 o 
   2   1  19     5686.60     5185.81    466.18 o 
   3   1  19    15922.98    15941.88    729.23 o 
   4   1  19      983.78      665.44    379.29 o 
   5   1  19     1105.81     1085.87    390.69 o 
   6   1  19    18314.41    16249.22    889.94 o 
   7   1  19     3182.93     3039.48    497.40 o 
   1   2  19     1392.83     1484.65    376.71 o 
   2   2  19     2470.98     2408.62    415.01 o 
   3   2  19     3106.83     3013.15    452.39 o 
   4   2  19     5711.09     5270.82    547.08 o 
   5   2  19     1557.34     1362.30    464.05 o 
   6   2  19    11310.09    11392.16    963.95 o 
   0   3  19     2051.06     2447.84    629.17 o 
   1   3  19     8653.83     8692.09    946.60 o 
   2   3  19     3770.30     3303.92    478.47 o 
   3   3  19    10207.51    10511.06    707.92 o 
   4   3  19      570.41      529.21    339.64 o 
   0   0  20     7099.38     8166.55   1004.65 o 
   1   0  20     3112.88     2774.14    524.10 o 
   2   0  20     7334.19     7116.40    996.15 o 
   3   0  20       42.87      186.88    442.56 o 
   4   0  20    16995.49    16104.95   1252.48 o 
   5   0  20    23355.02    22349.91   1463.90 o 
   6   0  20      963.27      696.57    518.16 o 
   7   0  20     5335.06     5217.72    864.95 o 
   1   1  20      271.36     -344.03    401.49 o 
   2   1  20       49.12       86.09    334.28 o 
   3   1  20    13785.96    13687.11    715.46 o 
   4   1  20     7061.75     6981.12    642.07 o 
   5   1  20      140.93     -162.25    308.22 o 
   6   1  20     3050.57     2728.69    511.67 o 
   0   2  20     5422.71     4211.99    743.76 o 
   1   2  20     2527.27     2117.22    426.76 o 
   2   2  20     5862.60     6014.97    580.11 o 
   3   2  20       37.86      137.77    306.25 o 
   4   2  20    13662.49    14536.10    853.02 o 
   5   2  20    18858.25    17696.70   1211.06 o 
   1   3  20      220.76      371.61    360.94 o 
   2   3  20       31.70     -237.36    295.66 o 
   3   3  20     8882.33     8620.34    696.03 o 
   1   0  21    44038.38    46027.57   1551.22 o 
   2   0  21     9137.54     9005.07   1014.26 o 
   3   0  21      466.93     1313.82    572.89 o 
   4   0  21     2383.37     2616.78    690.13 o 
   5   0  21      780.82      463.95    534.58 o 
   6   0  21      283.02      108.36    474.85 o 
   0   1  21    35260.04    37071.75   1886.22 o 
   1   1  21      673.03      725.04    366.53 o 
   2   1  21     8172.39     7665.06    672.58 o 
   3   1  21     2150.25     1930.82    443.17 o 
   4   1  21     1139.04     1620.67    425.33 o 
   5   1  21     1141.01      955.00    420.31 o 
   6   1  21      245.03       17.74    337.92 o 
   1   2  21    35377.07    33166.19   1243.56 o 
   2   2  21     7266.40     6613.19    640.69 o 
   3   2  21      334.94      434.31    358.27 o 
   4   2  21     1884.21     1307.06    443.14 o 
   0   3  21    22644.50    22558.22   1507.15 o 
   1   3  21      448.00      361.27    361.99 o 
   0   0  22     9652.84    10609.07   1166.31 o 
   1   0  22     2298.62     1856.57    687.69 o 
   2   0  22     3421.91     3564.34    772.58 o 
   3   0  22    27982.13    26909.11   1681.32 o 
   4   0  22     6951.65     6593.39    939.73 o 
   5   0  22        0.43     -428.55    475.42 o 
   1   1  22     3833.56     3438.21    543.11 o 
   2   1  22    15016.04    15987.73   1119.89 o 
   3   1  22    10016.81     9478.73   1049.12 o 
   4   1  22     1949.87     2480.61    689.43 o 
   5   1  22      880.32      715.60    418.87 o 
   0   2  22     7784.62     7662.16    964.94 o 
   1   2  22     1812.84     1793.00    447.60 o 
   2   2  22     2696.75     2983.99    505.66 o 
   3   2  22    22618.43    22915.42   1898.94 o 
   1   0  23       21.31     -215.49    466.90 o 
   2   0  23    12595.73    13813.43   1316.67 o 
   3   0  23        0.13       71.22    528.99 o 
   4   0  23        8.31      509.51    600.22 o 
   0   1  23     1754.52     1314.85    648.60 o 
   1   1  23    13307.17    12283.38   1215.19 o 
   2   1  23      534.59      803.85    404.20 o 
   3   1  23      251.31      617.91    564.34 o 
   1   2  23       19.19     -317.02    317.02 o 
   1   0  24      172.62      311.69    643.46 o 
   2   0  24     1474.65     1390.87    696.65 o 
   1   1  24     1826.19     2034.00    513.06 o 
                                                 
